# Supplementary material for: Reduction of Cardio-Metabolic Risk and Body Weight through a Multiphasic Very-Low Calorie Ketogenic Diet Program in Women with Overweight/Obesity: A Study in a Real-World Setting
Source: Nutrients. 2021 May 26;13(6):1804. doi: 10.3390/nu13061804 (PMC8230107; doi:10.3390/nu13061804)
Supplement: Supplementary file 1 [file nutrients-13-01804-s001.zip]

Archive with 1 entries (1 files):
- nutrients-1196613-SI.pdf
